# Supplementary material for: Artificial Intelligence Models for Diagnosis of Periodontitis Using Non-Invasive Biological Markers: A Systematic Review and Meta-Analysis of Patient-Based Studies
Source: Med Sci (Basel). 2025 Sep 1;13(3):159. doi: 10.3390/medsci13030159 (PMC12452651; doi:10.3390/medsci13030159)
Supplement: Supplementary file 1 [file medsci-13-00159-s001.zip]

Archive with 1 entries (1 files):
- medsci-3830199- Supplementary Materials.pdf
